# Supplementary material for: Sequence context and methylation interact to shape germline mutation rate variation at CpG sites
Source: PLoS Genet. 2026 Jun 1;22(6):e1011957. doi: 10.1371/journal.pgen.1011957 (PMC13245866; doi:10.1371/journal.pgen.1011957)
Supplement: S2 Table — Summary statistics of each fitted regression model for the four species in our analysis. The proportion variance explained is calculated as the difference between null and residual deviance divided by the null deviance. In silkworm, the mutation rate is modeled as a function of sequence context alone. (XLSX) [file pgen.1011957.s015.xlsx]

## Sheet: Sheet1
Species	Model	Null Deviance	Residual Deviance	Parameters	AIC	BIC	Proportion Variance Explained (%)
Human	4-mer	6405823	4793103	32	4793167	4793604	0.2518
	up1+down1	6405823	4795460	14	4795488	4795679	0.2514
	6-mer	6405823	4771028	512	4772052	4779036	0.2552
	up21+down12	6405823	4776600	62	4776724	4777569	0.2543
	up2+up1+down1+down2	6405823	4783251	26	4783303	4783658	0.2533
Chimpanzee	4-mer	4464404	4235923	32	4235987	4236410	0.0512
	up1+down1	4464404	4237096	14	4237124	4237309	0.0509
	6-mer	4464404	4224537	512	4225561	4232342	0.0537
	up21+down12	4464404	4227288	62	4227412	4228233	0.0531
	up2+up1+down1+down2	4464404	4230348	26	4230400	4230744	0.0524
Rhesus macaque	4-mer	8809643	8516789	32	8516853	8517303	0.0332
	up1+down1	8809643	8518893	14	8518921	8519118	0.033
	6-mer	8809643	8498697	512	8499721	8506911	0.0353
	up21+down12	8809643	8503413	62	8503537	8504407	0.0348
	up2+up1+down1+down2	8809643	8509065	26	8509117	8509482	0.0341
Silkworm	4-mer	408193	407611	16	407643	407870	0.00143
	up1+down1	408193	407630	7	407644	407743	0.00138
