# Supplementary material for: Sequence context and methylation interact to shape germline mutation rate variation at CpG sites
Source: PLoS Genet. 2026 Jun 1;22(6):e1011957. doi: 10.1371/journal.pgen.1011957 (PMC13245866; doi:10.1371/journal.pgen.1011957)
Supplement: S3 Table — Genic regions are excluded in our analysis using NCBI RefSeq annotations. For human, phylogenetically conserved regions as defined by phastcons are also excluded. We identify C > T SNPs by polarizing the substitution that gave rise to each SNP using minor allele frequencies for human, chimpanzee, and rhesus macaque. For silkworm, we used est-sfs, a method that infers the ancestral state probabilities at polymorphic sites using information from a focal and outgroup species. (XLSX) [file pgen.1011957.s016.xlsx]

## Sheet: Sheet1
Human
Number of individuals	807162
Number of non-genic, non-conserved CpG sites	6710813
Number of non-genic, non-conserved CpG C>T SNPs	4953613
Chimpanzee
Number of individuals	198
Number of non-genic CpG sites	8523730
Number of non-genic CpG C>T SNPs	958654
Rhesus macaque
Number of individuals	526
Number of non-genic CpG sites	9505961
Number of non-genic CpG C>T SNPs	1714326
Silkworm
Number of individuals	1082
Number of non-genic CpG sites	10767630
Number of non-genic CpG C>T SNPs	29600
