# Supplementary material for: Sequence context and methylation interact to shape germline mutation rate variation at CpG sites
Source: PLoS Genet. 2026 Jun 1;22(6):e1011957. doi: 10.1371/journal.pgen.1011957 (PMC13245866; doi:10.1371/journal.pgen.1011957)
Supplement: S4 Table — Summary statistics of the 4-mer fitted regression model for each of the three primates in our analysis using the following combinations of CpG filtering and SNP polarization methods: intersected reference genome (CpGs present in both the hard-masked reference and inferred ancestral genome) and minor allele frequency (MAF) polarization; hard-masked reference genome and MAF polarization; intersected reference genome and ancestral allele polarization (ANC). The proportion variance explained is calculated as the difference between null and residual deviance, divided by the null deviance. We also show the number of CpG sites extracted from each genomic build after excluding genic regions and conserved regions (for human) and the number of CpG > TpG SNPs inferred using the corresponding polarization method. (XLSX) [file pgen.1011957.s017.xlsx]

## Sheet: Sheet1
Dataset	Null Deviance	Residual Deviance	Proportion Variance Explained (%)	Number of neutral sites	Number of CpG>TpG SNPs
Human (Intersected, MAF)	6405823	4793103	0.2518	6710813	4953613
Human (Masked, MAF)	7418266	5635875	0.2403	8176931	5908808
Human (Intersected, ANC)	6389305	4798654	0.249	6710813	4959972
Chimpanzee (Intersected, MAF)	4464404	4235923	0.0512	8523730	958654
Chimpanzee (Masked, MAF)	4866736	4616709	0.0514	10010745	1046806
Chimpanzee (Intersected, ANC)	4294376	4083915	0.049	8523730	891262
Rhesus macaque (Intersected, MAF)	8809643	8516789	0.0332	9505961	1714326
Rhesus macaque (Masked, MAF)	9579179	9248147	0.0346	10432387	1860329
Rhesus macaque (Intersected, ANC)	6925334	6761980	0.0236	9505961	1158913
